# Supplementary material for: Multi-Morbidity and Risk of Breast Cancer among Women in the UK Biobank Cohort
Source: Cancers (Basel). 2023 Feb 11;15(4):1165. doi: 10.3390/cancers15041165 (PMC9953793; doi:10.3390/cancers15041165)
Supplement: Supplementary file 1 [file cancers-15-01165-s001.zip]

Archive with 1 entries (1 files):
- cancers-2163680-supplementary.pdf
